# Supplementary material for: IP3R-Mediated Calcium Release Promotes Ferroptotic Death in SH-SY5Y Neuroblastoma Cells
Source: Antioxidants (Basel). 2024 Feb 4;13(2):196. doi: 10.3390/antiox13020196 (PMC10886377; doi:10.3390/antiox13020196)
Supplement: Supplementary file 1 [file antioxidants-13-00196-s001.zip]

Archive with 1 entries (1 files):
- antioxidants-2846219-supplementary.pdf
